# Supplementary material for: Bicomponent PLA Nanofiber Nonwovens as Highly Efficient Filtration Media for Particulate Pollutants and Pathogens
Source: Membranes (Basel). 2021 Oct 27;11(11):819. doi: 10.3390/membranes11110819 (PMC8622781; doi:10.3390/membranes11110819)
Supplement: Supplementary file 1 [file membranes-11-00819-s001.zip]

Archive with 1 entries (1 files):
- membranes-1432077-supplementary.pdf
